# Supplementary material for: Disalicylic Acid Provides Effective Control of Pectobacterium brasiliense
Source: Microorganisms. 2022 Dec 19;10(12):2516. doi: 10.3390/microorganisms10122516 (PMC9784377; doi:10.3390/microorganisms10122516)
Supplement: Supplementary file 1 [file microorganisms-10-02516-s001.zip]

Archive with 1 entries (1 files):
- microorganisms-2083216-supplementary.pdf
